# Supplementary material for: Mental Health Outcomes among Electricians and Plumbers in Ontario, Canada: Analysis of Burnout and Work-Related Factors
Source: Behav Sci (Basel). 2022 Dec 12;12(12):505. doi: 10.3390/bs12120505 (PMC9774700; doi:10.3390/bs12120505)
Supplement: Supplementary file 1 [file behavsci-12-00505-s001.zip]

Archive with 1 entries (1 files):
- behavsci-2059959-supplementary.pdf
